# Supplementary material for: Room-temperature hyperpolarization via polarization relay through rapid cocrystallization
Source: Chem Sci. 2026 Jul 1. Online ahead of print. doi: 10.1039/d6sc03071h (PMC13344121; doi:10.1039/d6sc03071h)
Supplement: SC-OLF-D6SC03071H-s002 [file SC-OLF-D6SC03071H-s002.cif]

# Supplementary Information (SI) for Chemical Science.
# This journal is © The Royal Society of Chemistry 2026

####################################################################### 
# 
# This file contains crystal structure data downloaded from the 
# Cambridge Structural Database (CSD) hosted by the Cambridge 
# Crystallographic Data Centre (CCDC).
# 
# Full information about CCDC data access policies and citation 
# guidelines are available at http://www.ccdc.cam.ac.uk/access/V1 
# 
# Audit and citation data items may have been added by the CCDC. 
# Please retain this information to preserve the provenance of 
# this file and to allow appropriate attribution of the data. 
# 
#######################################################################

data_exp_1432_pyapiamd_11_auto
_database_code_depnum_ccdc_archive 'CCDC 2501134'
loop_
_audit_author_name
_audit_author_address
'Munehiro Inukai'
;Tokushima University
Japan
;
_audit_update_record             
;
2025-11-07 deposited with the CCDC.	2026-06-30 downloaded from the CCDC.
;
_audit_creation_date             2025-11-07
_audit_creation_method           
;
Olex2 1.5
(compiled 2025.07.13 svn.rb7424aed for OlexSys, GUI svn.r7314)
;
_shelx_SHELXL_version_number     2018/3
loop_
_audit_author_email
inukai.munehiro@tokushima-u.ac.jp
_chemical_name_common            ?
_chemical_name_systematic        ?
_chemical_formula_moiety         '2(C3 H4 O3), 2(C6 H6 N2 O)'
_chemical_formula_sum            'C18 H20 N4 O8'
_chemical_formula_weight         420.38
_chemical_melting_point          ?
_chemical_oxdiff_formula         C9H10N2O4
loop_
_atom_type_symbol
_atom_type_description
_atom_type_scat_dispersion_real
_atom_type_scat_dispersion_imag
_atom_type_scat_source
C C 0.0033 0.0016 'International Tables Vol C Tables 4.2.6.8 and 6.1.1.4'
H H 0.0000 0.0000 'International Tables Vol C Tables 4.2.6.8 and 6.1.1.4'
N N 0.0061 0.0033 'International Tables Vol C Tables 4.2.6.8 and 6.1.1.4'
O O 0.0106 0.0060 'International Tables Vol C Tables 4.2.6.8 and 6.1.1.4'

_shelx_space_group_comment       
;
The symmetry employed for this shelxl refinement is uniquely defined
by the following loop, which should always be used as a source of
symmetry information in preference to the above space-group names.
They are only intended as comments.
;
_space_group_crystal_system      triclinic
_space_group_IT_number           2
_space_group_name_H-M_alt        'P -1'
_space_group_name_Hall           '-P 1'
loop_
_space_group_symop_operation_xyz
'x, y, z'
'-x, -y, -z'

_cell_length_a                   7.6245(3)
_cell_length_b                   8.1837(4)
_cell_length_c                   15.7155(8)
_cell_angle_alpha                80.516(4)
_cell_angle_beta                 82.033(4)
_cell_angle_gamma                85.227(4)
_cell_volume                     956.02(8)
_cell_formula_units_Z            2
_cell_measurement_reflns_used    5217
_cell_measurement_temperature    293
_cell_measurement_theta_max      31.8170
_cell_measurement_theta_min      3.4850
_shelx_estimated_absorpt_T_max   ?
_shelx_estimated_absorpt_T_min   ?
_exptl_absorpt_coefficient_mu    0.117
_exptl_absorpt_correction_T_max  1.00000
_exptl_absorpt_correction_T_min  0.59763
_exptl_absorpt_correction_type   multi-scan
_exptl_absorpt_process_details   
;
CrysAlisPro 1.171.41.112a (Rigaku Oxford Diffraction, 2021)
Empirical absorption correction using spherical harmonics,
implemented in SCALE3 ABSPACK scaling algorithm.
;
_exptl_absorpt_special_details   ?
_exptl_crystal_colour            'clear light colourless'
_exptl_crystal_colour_lustre     clear
_exptl_crystal_colour_modifier   light
_exptl_crystal_colour_primary    colourless
_exptl_crystal_density_diffrn    1.460
_exptl_crystal_density_meas      ?
_exptl_crystal_density_method    ?
_exptl_crystal_description       plate
_exptl_crystal_F_000             440
_exptl_crystal_size_max          ?
_exptl_crystal_size_mid          ?
_exptl_crystal_size_min          ?
_exptl_transmission_factor_max   ?
_exptl_transmission_factor_min   ?
_diffrn_reflns_av_R_equivalents  0.0246
_diffrn_reflns_av_unetI/netI     0.0328
_diffrn_reflns_Laue_measured_fraction_full 0.995
_diffrn_reflns_Laue_measured_fraction_max 0.909
_diffrn_reflns_limit_h_max       10
_diffrn_reflns_limit_h_min       -11
_diffrn_reflns_limit_k_max       11
_diffrn_reflns_limit_k_min       -11
_diffrn_reflns_limit_l_max       23
_diffrn_reflns_limit_l_min       -22
_diffrn_reflns_number            17267
_diffrn_reflns_point_group_measured_fraction_full 0.995
_diffrn_reflns_point_group_measured_fraction_max 0.909
_diffrn_reflns_theta_full        25.242
_diffrn_reflns_theta_max         31.889
_diffrn_reflns_theta_min         2.650
_diffrn_ambient_temperature      293
_diffrn_detector                 'Hybrid Pixel Array Detector'
_diffrn_detector_area_resol_mean 5.8140
_diffrn_measured_fraction_theta_full 0.995
_diffrn_measured_fraction_theta_max 0.909
_diffrn_measurement_details      
;
List of Runs (angles in degrees, time in seconds):

  # Type    Start    End  Width  t~exp~   \w     \q     \k     \f   Frames
#--------------------------------------------------------------------------
  1  \w    -92.00  10.00   0.50    0.95    --  -18.40  45.00  30.00  204
  2  \w     31.00  70.00   0.50    0.95    --  -18.40  45.00  30.00   78
  3  \w    -25.00  71.00   0.50    0.95    --  -18.40  45.00  60.00  192
  4  \w   -105.00 -35.00   0.50    0.95    --  -18.40  45.00 150.00  140
  5  \w     18.00  60.00   0.50    0.95    --  -18.40  45.00 150.00   84
  6  \w   -107.00 -71.00   0.50    0.95    --  -18.40  45.00 174.91   72
  7  \w    -10.00  71.00   0.50    0.95    --  -18.40  45.00 174.91  162
  8  \w    -84.00 -31.00   0.50    0.95    --  -18.40  45.00  90.00  106
  9  \w    -88.00  71.00   0.50    0.95    --  -18.40  45.00 -13.98  318
;
_diffrn_measurement_device       'four-circle diffractometer'
_diffrn_measurement_device_type  'XtaLAB AFC10 (RCD3): fixed-chi single'
_diffrn_measurement_method       '\w scans'
_diffrn_orient_matrix_type       
'CrysAlisPro convention (1999,Acta A55,543-557)'
_diffrn_orient_matrix_UB_11      0.0428796000
_diffrn_orient_matrix_UB_12      -0.0606390000
_diffrn_orient_matrix_UB_13      0.0291870000
_diffrn_orient_matrix_UB_21      -0.0438011000
_diffrn_orient_matrix_UB_22      0.0370623000
_diffrn_orient_matrix_UB_23      0.0355604000
_diffrn_orient_matrix_UB_31      -0.0714184000
_diffrn_orient_matrix_UB_32      -0.0519682000
_diffrn_orient_matrix_UB_33      0.0034393000
_diffrn_oxdiff_digest_hkl        
;
014470fb9ead3d4797752e7d6069a31c9a9714
;
_diffrn_radiation_monochromator  mirror
_diffrn_radiation_probe          x-ray
_diffrn_radiation_type           'Mo K\a'
_diffrn_radiation_wavelength     0.71073
_diffrn_source                   'Rotating-anode X-ray tube'
_diffrn_source_type              'Rigaku (Mo) X-ray Source'
_reflns_Friedel_coverage         0.000
_reflns_Friedel_fraction_full    .
_reflns_Friedel_fraction_max     .
_reflns_number_gt                3083
_reflns_number_total             5985
_reflns_special_details          
;
 Reflections were merged by SHELXL according to the crystal
 class for the calculation of statistics and refinement.
 
 _reflns_Friedel_fraction is defined as the number of unique
 Friedel pairs measured divided by the number that would be
 possible theoretically, ignoring centric projections and
 systematic absences.
;
_reflns_threshold_expression     'I > 2\s(I)'
_computing_cell_refinement       'CrysAlisPro 1.171.41.112a (Rigaku OD, 2021)'
_computing_data_collection       'CrysAlisPro 1.171.41.112a (Rigaku OD, 2021)'
_computing_data_reduction        'CrysAlisPro 1.171.41.112a (Rigaku OD, 2021)'
_computing_molecular_graphics    'Olex2 1.5 (Dolomanov et al., 2009)'
_computing_publication_material  'Olex2 1.5 (Dolomanov et al., 2009)'
_computing_structure_refinement  'SHELXL 2018/3 (Sheldrick, 2015)'
_computing_structure_solution    'SHELXT 2018/2 (Sheldrick, 2018)'
_refine_diff_density_max         0.538
_refine_diff_density_min         -0.361
_refine_diff_density_rms         0.077
_refine_ls_extinction_coef       0.0024(4)
_refine_ls_extinction_expression Fc^*^=kFc[1+0.001xFc^2^\l^3^/sin(2\q)]^-1/4^
_refine_ls_extinction_method     'SHELXL-2018/3 (Sheldrick 2018)'
_refine_ls_goodness_of_fit_ref   1.118
_refine_ls_hydrogen_treatment    constr
_refine_ls_matrix_type           full
_refine_ls_number_parameters     276
_refine_ls_number_reflns         5985
_refine_ls_number_restraints     0
_refine_ls_R_factor_all          0.1334
_refine_ls_R_factor_gt           0.0979
_refine_ls_restrained_S_all      1.118
_refine_ls_shift/su_max          0.000
_refine_ls_shift/su_mean         0.000
_refine_ls_structure_factor_coef Fsqd
_refine_ls_weighting_details     
'w=1/[\s^2^(Fo^2^)+5.6006P] where P=(Fo^2^+2Fc^2^)/3'
_refine_ls_weighting_scheme      calc
_refine_ls_wR_factor_gt          0.2350
_refine_ls_wR_factor_ref         0.2458
_refine_special_details          ?
_olex2_refinement_description    
;
1. Fixed Uiso
 At 1.2 times of:
  All C(H) groups, All N(H,H) groups
 At 1.5 times of:
  All C(H,H,H) groups, All O(H) groups
2.a Aromatic/amide H refined with riding coordinates:
 C00C(H00C), C00L(H00L), C00M(H00M), C00O(H00O), C00P(H00P), C00Q(H00Q),
 C00R(H00R), C00U(H00U)
2.b X=CH2 refined with riding coordinates:
 N00A(H00A,H00B), N00D(H00D,H00E)
2.c Idealised Me refined as rotating group:
 C00S(H00F,H00G,H00H), C00T(H00I,H00J,H00K)
2.d Idealised tetrahedral OH refined as rotating group:
 O001(H001), O008(H008)
;
_atom_sites_solution_hydrogens   geom
_atom_sites_solution_primary     dual
_atom_sites_solution_secondary   ?
loop_
_atom_site_label
_atom_site_type_symbol
_atom_site_fract_x
_atom_site_fract_y
_atom_site_fract_z
_atom_site_U_iso_or_equiv
_atom_site_adp_type
_atom_site_occupancy
_atom_site_site_symmetry_order
_atom_site_calc_flag
_atom_site_refinement_flags_posn
_atom_site_refinement_flags_adp
_atom_site_refinement_flags_occupancy
_atom_site_disorder_assembly
_atom_site_disorder_group
O001 O 0.6106(4) 0.9754(4) 0.6533(2) 0.0284(7) Uani 1 1 d . . . . .
H001 H 0.671650 0.916660 0.686807 0.043 Uiso 1 1 calc R U . . .
O002 O 0.8224(4) 0.8363(3) 0.75730(19) 0.0251(6) Uani 1 1 d . . . . .
O003 O 0.6118(4) -0.1387(4) 0.9510(2) 0.0283(7) Uani 1 1 d . . . . .
O004 O 0.5597(4) 0.2426(3) 0.8210(2) 0.0251(6) Uani 1 1 d . . . . .
O005 O 0.4403(4) 0.7574(4) 0.6792(2) 0.0272(6) Uani 1 1 d . . . . .
O006 O 0.3884(4) 1.1393(4) 0.5492(2) 0.0286(7) Uani 1 1 d . . . . .
O007 O 0.1779(4) 0.1638(3) 0.74278(19) 0.0246(6) Uani 1 1 d . . . . .
O008 O 0.3894(4) 0.0250(4) 0.8456(2) 0.0289(7) Uani 1 1 d . . . . .
H008 H 0.327348 0.085892 0.813420 0.043 Uiso 1 1 calc R U . . .
N009 N 0.9788(4) 0.4600(4) 0.8768(2) 0.0219(7) Uani 1 1 d . . . . .
N00A N 0.7011(4) 0.5873(4) 0.7946(2) 0.0233(7) Uani 1 1 d . . . . .
H00A H 0.609650 0.622061 0.768774 0.028 Uiso 1 1 calc R U . . .
H00B H 0.710207 0.486561 0.820771 0.028 Uiso 1 1 calc R U . . .
N00B N 0.0213(5) 0.5404(4) 0.6228(2) 0.0230(7) Uani 1 1 d . . . . .
C00C C 1.1141(6) 0.7221(5) 0.8473(2) 0.0208(7) Uani 1 1 d . . . . .
H00C H 1.109226 0.833160 0.821988 0.025 Uiso 1 1 calc R U . . .
N00D N 0.2983(5) 0.4138(4) 0.7056(2) 0.0236(7) Uani 1 1 d . . . . .
H00D H 0.389480 0.380171 0.731826 0.028 Uiso 1 1 calc R U . . .
H00E H 0.288466 0.514234 0.679158 0.028 Uiso 1 1 calc R U . . .
C00E C 0.0194(5) 0.3798(4) 0.6582(2) 0.0181(7) Uani 1 1 d . . . . .
C00F C 0.8277(5) 0.6886(5) 0.7941(2) 0.0197(7) Uani 1 1 d . . . . .
C00G C 0.5278(5) 0.1022(5) 0.8541(2) 0.0203(7) Uani 1 1 d . . . . .
C00H C 0.6532(5) -0.0054(5) 0.9135(3) 0.0219(7) Uani 1 1 d . . . . .
C00I C 0.1730(5) 0.3110(5) 0.7059(2) 0.0191(7) Uani 1 1 d . . . . .
C00J C 0.9814(5) 0.6210(5) 0.8418(2) 0.0207(7) Uani 1 1 d . . . . .
C00K C 0.3480(5) 1.0031(5) 0.5863(3) 0.0216(8) Uani 1 1 d . . . . .
C00L C 1.1154(6) 0.3941(5) 0.9189(3) 0.0239(8) Uani 1 1 d . . . . .
H00L H 1.117865 0.282165 0.942573 0.029 Uiso 1 1 calc R U . . .
C00M C -0.1141(6) 0.6012(5) 0.5801(3) 0.0242(8) Uani 1 1 d . . . . .
H00M H -0.113731 0.711705 0.553900 0.029 Uiso 1 1 calc R U . . .
C00N C 0.4734(5) 0.8972(5) 0.6457(3) 0.0222(8) Uani 1 1 d . . . . .
C00O C 1.2548(6) 0.4884(5) 0.9286(3) 0.0253(8) Uani 1 1 d . . . . .
H00O H 1.346249 0.439888 0.959515 0.030 Uiso 1 1 calc R U . . .
C00P C 1.2554(5) 0.6541(5) 0.8917(3) 0.0230(8) Uani 1 1 d . . . . .
H00P H 1.347664 0.718243 0.896470 0.028 Uiso 1 1 calc R U . . .
C00Q C -0.2563(6) 0.5124(5) 0.5716(3) 0.0247(8) Uani 1 1 d . . . . .
H00Q H -0.349286 0.562824 0.542305 0.030 Uiso 1 1 calc R U . . .
C00R C -0.2554(6) 0.3460(5) 0.6083(3) 0.0241(8) Uani 1 1 d . . . . .
H00R H -0.346645 0.281294 0.602731 0.029 Uiso 1 1 calc R U . . .
C00S C 0.1790(6) 0.9285(5) 0.5805(3) 0.0264(8) Uani 1 1 d . . . . .
H00F H 0.100336 1.011425 0.552388 0.040 Uiso 1 1 calc R U . . .
H00G H 0.124182 0.887288 0.637885 0.040 Uiso 1 1 calc R U . . .
H00H H 0.203661 0.838782 0.547319 0.040 Uiso 1 1 calc R U . . .
C00T C 0.8183(6) 0.0748(6) 0.9209(3) 0.0353(11) Uani 1 1 d . . . . .
H00I H 0.787231 0.178821 0.941414 0.053 Uiso 1 1 calc R U . . .
H00J H 0.888128 0.093566 0.864837 0.053 Uiso 1 1 calc R U . . .
H00K H 0.885563 0.003384 0.961046 0.053 Uiso 1 1 calc R U . . .
C00U C -0.1152(5) 0.2777(5) 0.6536(3) 0.0212(7) Uani 1 1 d . . . . .
H00U H -0.111698 0.167252 0.680025 0.025 Uiso 1 1 calc R U . . .

loop_
_atom_site_aniso_label
_atom_site_aniso_U_11
_atom_site_aniso_U_22
_atom_site_aniso_U_33
_atom_site_aniso_U_23
_atom_site_aniso_U_13
_atom_site_aniso_U_12
O001 0.0360(17) 0.0177(13) 0.0317(16) 0.0093(11) -0.0171(13) -0.0079(12)
O002 0.0261(15) 0.0175(13) 0.0318(15) 0.0026(11) -0.0099(12) -0.0044(11)
O003 0.0339(17) 0.0193(14) 0.0322(16) 0.0020(11) -0.0108(13) -0.0049(12)
O004 0.0242(14) 0.0174(13) 0.0332(16) 0.0026(11) -0.0064(12) -0.0062(11)
O005 0.0275(15) 0.0218(14) 0.0324(16) 0.0035(11) -0.0107(12) -0.0053(12)
O006 0.0309(16) 0.0215(14) 0.0300(15) 0.0052(11) -0.0026(12) -0.0024(12)
O007 0.0264(15) 0.0180(13) 0.0300(15) 0.0010(11) -0.0099(12) -0.0037(11)
O008 0.0233(15) 0.0230(15) 0.0416(18) 0.0026(12) -0.0138(13) -0.0082(12)
N009 0.0237(17) 0.0164(15) 0.0255(17) 0.0002(12) -0.0053(13) -0.0034(12)
N00A 0.0202(16) 0.0173(15) 0.0322(18) 0.0017(13) -0.0074(13) -0.0042(12)
N00B 0.0261(17) 0.0191(15) 0.0237(16) -0.0027(12) -0.0021(13) -0.0045(13)
C00C 0.030(2) 0.0144(16) 0.0172(16) 0.0025(12) -0.0039(14) -0.0029(14)
N00D 0.0246(17) 0.0158(15) 0.0307(18) -0.0002(12) -0.0066(14) -0.0039(13)
C00E 0.0182(16) 0.0151(16) 0.0207(17) 0.0002(12) -0.0039(13) -0.0032(13)
C00F 0.0203(17) 0.0177(16) 0.0206(17) -0.0038(13) 0.0005(14) -0.0023(14)
C00G 0.0192(17) 0.0208(17) 0.0204(17) -0.0013(13) -0.0034(14) -0.0005(14)
C00H 0.0247(19) 0.0198(18) 0.0207(17) -0.0041(14) -0.0035(15) 0.0032(14)
C00I 0.0196(17) 0.0175(16) 0.0206(17) -0.0022(13) -0.0039(14) -0.0017(13)
C00J 0.0262(19) 0.0168(17) 0.0190(17) -0.0034(13) -0.0011(14) -0.0014(14)
C00K 0.0255(19) 0.0156(16) 0.0242(18) 0.0005(13) -0.0071(15) -0.0053(14)
C00L 0.027(2) 0.0202(18) 0.0219(18) 0.0001(14) -0.0018(15) 0.0024(15)
C00M 0.031(2) 0.0129(16) 0.030(2) 0.0019(14) -0.0088(17) -0.0065(15)
C00N 0.0253(19) 0.0172(17) 0.0241(18) -0.0022(14) -0.0043(15) -0.0022(14)
C00O 0.024(2) 0.0246(19) 0.0258(19) -0.0014(15) -0.0047(16) 0.0040(16)
C00P 0.0210(18) 0.0237(19) 0.0251(19) -0.0019(15) -0.0051(15) -0.0054(15)
C00Q 0.027(2) 0.0209(18) 0.028(2) -0.0012(15) -0.0092(16) -0.0047(15)
C00R 0.0230(19) 0.0216(18) 0.029(2) -0.0044(15) -0.0053(16) -0.0054(15)
C00S 0.028(2) 0.0172(18) 0.036(2) -0.0017(15) -0.0139(17) -0.0048(15)
C00T 0.029(2) 0.033(2) 0.043(3) 0.005(2) -0.015(2) -0.0024(19)
C00U 0.0167(17) 0.0180(17) 0.0295(19) -0.0046(14) -0.0018(14) -0.0040(13)

_geom_special_details            
;
 All esds (except the esd in the dihedral angle between two l.s. planes)
 are estimated using the full covariance matrix.  The cell esds are taken
 into account individually in the estimation of esds in distances, angles
 and torsion angles; correlations between esds in cell parameters are only
 used when they are defined by crystal symmetry.  An approximate (isotropic)
 treatment of cell esds is used for estimating esds involving l.s. planes.
;
loop_
_geom_bond_atom_site_label_1
_geom_bond_atom_site_label_2
_geom_bond_distance
_geom_bond_site_symmetry_2
_geom_bond_publ_flag
O001 H001 0.8200 . ?
O001 C00N 1.299(5) . ?
O002 C00F 1.252(4) . ?
O003 C00H 1.196(5) . ?
O004 C00G 1.210(5) . ?
O005 C00N 1.210(5) . ?
O006 C00K 1.213(5) . ?
O007 C00I 1.248(4) . ?
O008 H008 0.8200 . ?
O008 C00G 1.306(5) . ?
N009 C00J 1.342(5) . ?
N009 C00L 1.339(5) . ?
N00A H00A 0.8600 . ?
N00A H00B 0.8600 . ?
N00A C00F 1.323(5) . ?
N00B C00E 1.341(5) . ?
N00B C00M 1.327(5) . ?
C00C H00C 0.9300 . ?
C00C C00J 1.380(5) . ?
C00C C00P 1.392(6) . ?
N00D H00D 0.8600 . ?
N00D H00E 0.8600 . ?
N00D C00I 1.324(5) . ?
C00E C00I 1.498(5) . ?
C00E C00U 1.393(5) . ?
C00F C00J 1.496(6) . ?
C00G C00H 1.549(5) . ?
C00H C00T 1.493(6) . ?
C00K C00N 1.543(6) . ?
C00K C00S 1.491(5) . ?
C00L H00L 0.9300 . ?
C00L C00O 1.403(6) . ?
C00M H00M 0.9300 . ?
C00M C00Q 1.387(5) . ?
C00O H00O 0.9300 . ?
C00O C00P 1.384(5) . ?
C00P H00P 0.9300 . ?
C00Q H00Q 0.9300 . ?
C00Q C00R 1.389(5) . ?
C00R H00R 0.9300 . ?
C00R C00U 1.394(6) . ?
C00S H00F 0.9600 . ?
C00S H00G 0.9600 . ?
C00S H00H 0.9600 . ?
C00T H00I 0.9600 . ?
C00T H00J 0.9600 . ?
C00T H00K 0.9600 . ?
C00U H00U 0.9300 . ?

loop_
_geom_angle_atom_site_label_1
_geom_angle_atom_site_label_2
_geom_angle_atom_site_label_3
_geom_angle
_geom_angle_site_symmetry_1
_geom_angle_site_symmetry_3
_geom_angle_publ_flag
C00N O001 H001 109.5 . . ?
C00G O008 H008 109.5 . . ?
C00L N009 C00J 117.4(3) . . ?
H00A N00A H00B 120.0 . . ?
C00F N00A H00A 120.0 . . ?
C00F N00A H00B 120.0 . . ?
C00M N00B C00E 116.3(3) . . ?
C00J C00C H00C 120.8 . . ?
C00J C00C C00P 118.5(3) . . ?
C00P C00C H00C 120.8 . . ?
H00D N00D H00E 120.0 . . ?
C00I N00D H00D 120.0 . . ?
C00I N00D H00E 120.0 . . ?
N00B C00E C00I 116.2(3) . . ?
N00B C00E C00U 124.1(4) . . ?
C00U C00E C00I 119.7(3) . . ?
O002 C00F N00A 123.1(4) . . ?
O002 C00F C00J 119.7(3) . . ?
N00A C00F C00J 117.2(3) . . ?
O004 C00G O008 125.9(4) . . ?
O004 C00G C00H 121.4(3) . . ?
O008 C00G C00H 112.7(3) . . ?
O003 C00H C00G 120.1(4) . . ?
O003 C00H C00T 125.4(4) . . ?
C00T C00H C00G 114.4(3) . . ?
O007 C00I N00D 123.7(4) . . ?
O007 C00I C00E 119.9(3) . . ?
N00D C00I C00E 116.4(3) . . ?
N009 C00J C00C 124.2(4) . . ?
N009 C00J C00F 115.5(3) . . ?
C00C C00J C00F 120.2(3) . . ?
O006 C00K C00N 119.9(4) . . ?
O006 C00K C00S 124.2(4) . . ?
C00S C00K C00N 115.9(3) . . ?
N009 C00L H00L 118.9 . . ?
N009 C00L C00O 122.2(4) . . ?
C00O C00L H00L 118.9 . . ?
N00B C00M H00M 117.5 . . ?
N00B C00M C00Q 125.0(4) . . ?
C00Q C00M H00M 117.5 . . ?
O001 C00N C00K 112.4(3) . . ?
O005 C00N O001 126.8(4) . . ?
O005 C00N C00K 120.8(4) . . ?
C00L C00O H00O 120.2 . . ?
C00P C00O C00L 119.6(4) . . ?
C00P C00O H00O 120.2 . . ?
C00C C00P H00P 120.9 . . ?
C00O C00P C00C 118.2(4) . . ?
C00O C00P H00P 120.9 . . ?
C00M C00Q H00Q 121.0 . . ?
C00M C00Q C00R 118.0(4) . . ?
C00R C00Q H00Q 121.0 . . ?
C00Q C00R H00R 120.6 . . ?
C00Q C00R C00U 118.7(4) . . ?
C00U C00R H00R 120.6 . . ?
C00K C00S H00F 109.5 . . ?
C00K C00S H00G 109.5 . . ?
C00K C00S H00H 109.5 . . ?
H00F C00S H00G 109.5 . . ?
H00F C00S H00H 109.5 . . ?
H00G C00S H00H 109.5 . . ?
C00H C00T H00I 109.5 . . ?
C00H C00T H00J 109.5 . . ?
C00H C00T H00K 109.5 . . ?
H00I C00T H00J 109.5 . . ?
H00I C00T H00K 109.5 . . ?
H00J C00T H00K 109.5 . . ?
C00E C00U C00R 118.0(4) . . ?
C00E C00U H00U 121.0 . . ?
C00R C00U H00U 121.0 . . ?

loop_
_geom_torsion_atom_site_label_1
_geom_torsion_atom_site_label_2
_geom_torsion_atom_site_label_3
_geom_torsion_atom_site_label_4
_geom_torsion
_geom_torsion_site_symmetry_1
_geom_torsion_site_symmetry_2
_geom_torsion_site_symmetry_3
_geom_torsion_site_symmetry_4
_geom_torsion_publ_flag
O002 C00F C00J N009 -177.8(4) . . . . ?
O002 C00F C00J C00C 1.8(6) . . . . ?
O004 C00G C00H O003 174.0(4) . . . . ?
O004 C00G C00H C00T -3.8(6) . . . . ?
O006 C00K C00N O001 4.0(6) . . . . ?
O006 C00K C00N O005 -175.7(4) . . . . ?
O008 C00G C00H O003 -5.5(5) . . . . ?
O008 C00G C00H C00T 176.7(4) . . . . ?
N009 C00L C00O C00P -1.7(6) . . . . ?
N00A C00F C00J N009 3.3(5) . . . . ?
N00A C00F C00J C00C -177.0(4) . . . . ?
N00B C00E C00I O007 177.9(4) . . . . ?
N00B C00E C00I N00D -2.4(5) . . . . ?
N00B C00E C00U C00R 1.0(6) . . . . ?
N00B C00M C00Q C00R -1.9(7) . . . . ?
C00E N00B C00M C00Q 1.5(6) . . . . ?
C00I C00E C00U C00R -179.7(4) . . . . ?
C00J N009 C00L C00O 1.4(6) . . . . ?
C00J C00C C00P C00O -0.4(6) . . . . ?
C00L N009 C00J C00C -0.6(6) . . . . ?
C00L N009 C00J C00F 179.0(3) . . . . ?
C00L C00O C00P C00C 1.2(6) . . . . ?
C00M N00B C00E C00I 179.6(3) . . . . ?
C00M N00B C00E C00U -1.0(6) . . . . ?
C00M C00Q C00R C00U 1.7(6) . . . . ?
C00P C00C C00J N009 0.1(6) . . . . ?
C00P C00C C00J C00F -179.5(3) . . . . ?
C00Q C00R C00U C00E -1.3(6) . . . . ?
C00S C00K C00N O001 -174.7(4) . . . . ?
C00S C00K C00N O005 5.6(6) . . . . ?
C00U C00E C00I O007 -1.5(6) . . . . ?
C00U C00E C00I N00D 178.2(4) . . . . ?

_shelx_res_file                  
;
TITL exp_1432_pyapiamd_11_auto_a.res in P-1
    exp_1432_pyapiamd_11_auto.res
    created by SHELXL-2018/3 at 16:56:30 on 07-Nov-2025
REM Old TITL exp_1432_pyapiamd_11_auto_a.res in P-1
REM SHELXT solution in P-1: R1 0.202, Rweak 0.007, Alpha 0.085
REM <I/s> 0.000 for 0 systematic absences, Orientation as input
REM Formula found by SHELXT: C18 N5 O7
CELL 0.71073 7.6245 8.1837 15.7155 80.516 82.033 85.227
ZERR 2 0.0003 0.0004 0.0008 0.004 0.004 0.004
LATT 1
SFAC C H N O
UNIT 36 40 8 16

L.S. 30
PLAN  20
TEMP 293
CONF
BOND
list 4
fmap 2
MORE -1
BOND $H
ACTA
OMIT -3 1 1
OMIT -3 1 5
OMIT -3 6 6
OMIT -2 0 5
OMIT -2 0 9
OMIT -2 5 10
OMIT -1 -1 9
OMIT -1 6 1
OMIT 0 5 5
OMIT 1 -1 4
OMIT 2 0 5
OMIT 2 0 7
OMIT 4 5 11
OMIT 5 4 9
REM <olex2.extras>
REM <HklSrc "%.\\exp_1432_PyAPiAmd_11_auto.hkl">
REM </olex2.extras>

WGHT    0.000000    5.600600
EXTI    0.002403
FVAR       0.36929
O001  4    0.610559    0.975398    0.653314    11.00000    0.03600    0.01766 =
         0.03166    0.00933   -0.01711   -0.00791
AFIX 147
H001  2    0.671650    0.916660    0.686807    11.00000   -1.50000
AFIX   0
O002  4    0.822424    0.836340    0.757300    11.00000    0.02611    0.01748 =
         0.03180    0.00261   -0.00990   -0.00445

O003  4    0.611806   -0.138685    0.951026    11.00000    0.03394    0.01934 =
         0.03216    0.00202   -0.01083   -0.00486
O004  4    0.559652    0.242583    0.820984    11.00000    0.02416    0.01743 =
         0.03324    0.00265   -0.00645   -0.00620
O005  4    0.440288    0.757360    0.679234    11.00000    0.02749    0.02180 =
         0.03236    0.00350   -0.01067   -0.00530
O006  4    0.388383    1.139342    0.549201    11.00000    0.03092    0.02148 =
         0.03002    0.00522   -0.00264   -0.00237
O007  4    0.177869    0.163782    0.742781    11.00000    0.02639    0.01799 =
         0.02996    0.00096   -0.00993   -0.00369
O008  4    0.389370    0.025012    0.845649    11.00000    0.02328    0.02300 =
         0.04161    0.00257   -0.01377   -0.00823
AFIX 147
H008  2    0.327348    0.085892    0.813420    11.00000   -1.50000
AFIX   0

N009  3    0.978830    0.459995    0.876800    11.00000    0.02367    0.01638 =
         0.02546    0.00019   -0.00533   -0.00337
N00A  3    0.701101    0.587257    0.794618    11.00000    0.02018    0.01735 =
         0.03219    0.00171   -0.00741   -0.00417
AFIX  93
H00A  2    0.609650    0.622061    0.768774    11.00000   -1.20000
H00B  2    0.710207    0.486561    0.820771    11.00000   -1.20000
AFIX   0
N00B  3    0.021334    0.540439    0.622792    11.00000    0.02614    0.01911 =
         0.02371   -0.00274   -0.00208   -0.00454
C00C  1    1.114074    0.722128    0.847334    11.00000    0.02974    0.01440 =
         0.01723    0.00249   -0.00395   -0.00288
AFIX  43
H00C  2    1.109226    0.833160    0.821988    11.00000   -1.20000
AFIX   0
N00D  3    0.298265    0.413800    0.705594    11.00000    0.02456    0.01583 =
         0.03066   -0.00021   -0.00655   -0.00389
AFIX  93
H00D  2    0.389480    0.380171    0.731826    11.00000   -1.20000
H00E  2    0.288466    0.514234    0.679158    11.00000   -1.20000
AFIX   0
C00E  1    0.019418    0.379806    0.658204    11.00000    0.01817    0.01511 =
         0.02070    0.00019   -0.00390   -0.00316
C00F  1    0.827740    0.688592    0.794143    11.00000    0.02034    0.01768 =
         0.02064   -0.00379    0.00052   -0.00234

C00G  1    0.527763    0.102176    0.854073    11.00000    0.01920    0.02079 =
         0.02041   -0.00135   -0.00339   -0.00049
C00H  1    0.653194   -0.005389    0.913533    11.00000    0.02470    0.01985 =
         0.02071   -0.00413   -0.00348    0.00325
C00I  1    0.172964    0.310983    0.705906    11.00000    0.01956    0.01751 =
         0.02057   -0.00222   -0.00386   -0.00175
C00J  1    0.981370    0.620995    0.841826    11.00000    0.02616    0.01681 =
         0.01902   -0.00344   -0.00109   -0.00144
C00K  1    0.347956    1.003107    0.586310    11.00000    0.02554    0.01561 =
         0.02417    0.00047   -0.00707   -0.00527
C00L  1    1.115368    0.394128    0.918922    11.00000    0.02739    0.02016 =
         0.02194    0.00012   -0.00183    0.00240
AFIX  43
H00L  2    1.117865    0.282165    0.942573    11.00000   -1.20000
AFIX   0
C00M  1   -0.114138    0.601201    0.580115    11.00000    0.03063    0.01287 =
         0.02970    0.00191   -0.00881   -0.00647
AFIX  43
H00M  2   -0.113731    0.711705    0.553900    11.00000   -1.20000
AFIX   0
C00N  1    0.473392    0.897192    0.645740    11.00000    0.02531    0.01717 =
         0.02414   -0.00222   -0.00426   -0.00218
C00O  1    1.254793    0.488417    0.928560    11.00000    0.02421    0.02460 =
         0.02583   -0.00141   -0.00471    0.00401
AFIX  43
H00O  2    1.346249    0.439888    0.959515    11.00000   -1.20000
AFIX   0
C00P  1    1.255393    0.654114    0.891712    11.00000    0.02100    0.02365 =
         0.02510   -0.00189   -0.00506   -0.00537
AFIX  43
H00P  2    1.347664    0.718243    0.896470    11.00000   -1.20000
AFIX   0
C00Q  1   -0.256263    0.512441    0.571639    11.00000    0.02674    0.02094 =
         0.02770   -0.00121   -0.00920   -0.00473
AFIX  43
H00Q  2   -0.349286    0.562824    0.542305    11.00000   -1.20000
AFIX   0
C00R  1   -0.255423    0.345954    0.608311    11.00000    0.02303    0.02156 =
         0.02920   -0.00438   -0.00535   -0.00537
AFIX  43
H00R  2   -0.346645    0.281294    0.602731    11.00000   -1.20000
AFIX   0
C00S  1    0.178990    0.928509    0.580454    11.00000    0.02829    0.01719 =
         0.03638   -0.00175   -0.01395   -0.00482
AFIX 137
H00F  2    0.100336    1.011425    0.552388    11.00000   -1.50000
H00G  2    0.124182    0.887288    0.637885    11.00000   -1.50000
H00H  2    0.203661    0.838782    0.547319    11.00000   -1.50000
AFIX   0

C00T  1    0.818267    0.074750    0.920862    11.00000    0.02943    0.03251 =
         0.04333    0.00529   -0.01543   -0.00243
AFIX 137
H00I  2    0.787231    0.178821    0.941414    11.00000   -1.50000
H00J  2    0.888128    0.093566    0.864837    11.00000   -1.50000
H00K  2    0.885563    0.003384    0.961046    11.00000   -1.50000
AFIX   0

C00U  1   -0.115244    0.277673    0.653630    11.00000    0.01673    0.01798 =
         0.02949   -0.00457   -0.00180   -0.00402
AFIX  43
H00U  2   -0.111698    0.167252    0.680025    11.00000   -1.20000
AFIX   0
HKLF 4


REM  exp_1432_pyapiamd_11_auto_a.res in P-1
REM wR2 = 0.2458, GooF = S = 1.118, Restrained GooF = 1.118 for all data
REM R1 = 0.0979 for 3083 Fo > 4sig(Fo) and 0.1334 for all 5985 data
REM 276 parameters refined using 0 restraints

END

WGHT      0.0000      5.6006

REM Highest difference peak  0.538,  deepest hole -0.361,  1-sigma level  0.077
Q1    1   0.9069  0.6563  0.8152  11.00000  0.05    0.54
Q2    1   0.0905  0.3397  0.6820  11.00000  0.05    0.46
Q3    1   0.5848  0.0560  0.8860  11.00000  0.05    0.43
Q4    1   1.2194  0.5742  0.9219  11.00000  0.05    0.40
Q5    1   0.7554  0.0362  0.8977  11.00000  0.05    0.40
Q6    1   0.1164  0.5656  0.6463  11.00000  0.05    0.38
Q7    1  -0.1856  0.3010  0.6263  11.00000  0.05    0.37
Q8    1  -0.0302  0.3267  0.6535  11.00000  0.05    0.37
Q9    1  -0.3682  0.3310  0.5819  11.00000  0.05    0.37
Q10   1   0.2460  0.9587  0.6004  11.00000  0.05    0.37
Q11   1  -0.2189  0.4233  0.5745  11.00000  0.05    0.37
Q12   1   0.5522  0.7035  0.6946  11.00000  0.05    0.36
Q13   1   0.4071  0.9421  0.6156  11.00000  0.05    0.36
Q14   1   1.0462  0.6658  0.8399  11.00000  0.05    0.36
Q15   1  -0.1067  0.0174  0.6993  11.00000  0.05    0.36
Q16   1   1.1817  0.7022  0.8696  11.00000  0.05    0.35
Q17   1   0.0964  0.7310  0.5810  11.00000  0.05    0.35
Q18   1   0.6509  0.5916  0.7387  11.00000  0.05    0.35
Q19   1   0.8882  0.4242  0.8561  11.00000  0.05    0.33
Q20   1   0.7037  1.0734  0.6704  11.00000  0.05    0.33
;
_shelx_res_checksum              35830
_olex2_date_sample_data_collection 2023-05-16
_olex2_submission_special_instructions 'No special instructions were received'
_oxdiff_exptl_absorpt_empirical_details 
;
Empirical correction (ABSPACK) includes:
- Absorption correction using spherical harmonics
- Frame scaling
;
_oxdiff_exptl_absorpt_empirical_full_max 1.491
_oxdiff_exptl_absorpt_empirical_full_min 0.629
